# Supplementary material for: Identification and Biosynthesis of DHN-melanin Related Pigments in the Pathogenic Fungi Monilinia laxa, M. fructicola, and M. fructigena
Source: J Fungi (Basel). 2023 Jan 19;9(2):138. doi: 10.3390/jof9020138 (PMC9962828; doi:10.3390/jof9020138)
Supplement: Supplementary file 1 [file jof-09-00138-s001.zip]

Archive with 1 entries (1 files):
- jof-2127031-supplementary.pdf
